# Supplementary material for: Bioinformatics integration reveals key genes associated with mitophagy in myocardial ischemia-reperfusion injury
Source: BMC Cardiovasc Disord. 2024 Mar 27;24:183. doi: 10.1186/s12872-024-03834-x (PMC10967080; doi:10.1186/s12872-024-03834-x)
Supplement: Supplementary file 1 — Supplementary Material 1. [file 12872_2024_3834_MOESM1_ESM.zip]

Archive with 21 entries (21 files):
- 1-Hif-1a myocardial tissue.pdf
- 2-Hif-1a myocardial tissue.pdf
- BNIP3-H9C2.pdf
- BNIP3-MIRI-BNIP3.pdf
- BNIP3-MIRI-DAPI.pdf
- BNIP3-MIRI-merge.pdf
- BNIP3-myocardial tissue.pdf
- BNIP3-sham-BNIP3.pdf
- BNIP3-sham-DAPI.pdf
- BNIP3-sham-merge.pdf
- GAPDH-H9C2.pdf
- GAPDH-myocardial tissue.pdf
- HIF1a-MIRI-DAPI.pdf
- HIF1a-MIRI-hif1a.pdf
- HIF1a-MIRI-merge.pdf
- HIF1a-sham-DAPI.pdf
- HIF1a-sham-hif1a.pdf
- HIF1a-sham-merge.pdf
- HIF1-H9C2.pdf
- LC3-H9C2.pdf
- LC3-myocardial tissue.pdf
